# Supplementary material for: Selection of Lentil (Lens Culinaris (Medik.)) Genotypes Suitable for High-Temperature Conditions Based on Stress Tolerance Indices and Principal Component Analysis
Source: Life (Basel). 2022 Oct 27;12(11):1719. doi: 10.3390/life12111719 (PMC9698439; doi:10.3390/life12111719)
Supplement: Supplementary file 1 [file life-12-01719-s001.zip]

Archive with 1 entries (1 files):
- life-1909020-supplementary.pdf
